# Supplementary material for: Extracellular vesicles from human plasma for biomarkers discovery: Impact of anticoagulants and isolation techniques
Source: PLoS One. 2023 May 10;18(5):e0285440. doi: 10.1371/journal.pone.0285440 (PMC10171685; doi:10.1371/journal.pone.0285440)
Supplement: S1 Table — (XLSX) [file pone.0285440.s007.xlsx]

## Sheet: S1 Table
Supplementary Table 1. Markers analyzed by MACSPlex
	Marker		AS-EV_cit						AS-EV_EDTA						UC-EV_cit						UC-EV_EDTA
			pool A	pool B	pool C	pool D	pool E		pool A	pool B	pool C	pool D	pool E		pool A	pool B	pool C	pool D	pool E		pool A	pool B	pool C	pool D	pool E
	CD1c		-	-	-	-	+		-	-	-	-	-		-	-	-	-	-		-	-	-	-	-
	CD2		-	+	-	-	+		+	-	-	-	-		-	-	-	-	-		-	-	-	-	-
	CD3		+	+	-	+	+		+	-	-	+			+	+	-	-	-		+	+	-	-	-
	CD4		-	+	-	+	+		-	-	-	-	+		-	+	+	-	+		-	-	+	-	+
	CD8		+	+	+	+	+		+	+	+	+	+		+	+	+	+	+		+	+	+	+	+
	CD9		+	+	+	+	-		+	+	+	+	+		+	+	+	+	+		+	+	+	+	+
	CD11c		-	-	-	-	+		-	-	-	-	-		-	-	-	-	-		-	-	-	-	-
	CD14		+	+	-	+	-		+	-	+	+	-		+	+	+	+	+		-	+	+	+	+
	CD19		-	+	-	+	-		+	-	-	-	-		-	+	+	+	+		-	-	+	+	+
	CD20		-	+	+	-	-		+	-	-	-	-		+	+	+	+	+		+	+	+	+	+
	CD24		+	+	+	+	+		+	-	+	+	+		+	+	+	+	+		+	+	+	+	+
	CD25		-	+	-	-	+		-	-	-	-	-		+	+	-	-	-		+	+	-	+	-
	CD29		+	+	+	+	+		+	+	+	+	+		+	+	+	+	+		+	+	+	+	+
	CD31		+	+	+	+	-		+	-	+	+	+		+	+	+	+	+		+	+	+	+	+
	CD40		+	+	+	+	-		+	-	+	+	+		+	+	+	+	+		+	+	+	+	+
	CD41b		+	+	+	+	+		+	-	+	+	+		+	+	+	+	+		+	+	+	+	+
	CD42a		+	+	+	+	+		+	+	+	-	+		+	+	+	+	+		+	+	+	+	+
	CD44		+	+	+	+	+		+	+	+	+	+		+	+	+	+	+		+	+	+	+	+
	CD45		+	+	-	-	+		+	-	-	-	-		+	+	+	+	+		+	+	+	+	+
	CD49e		-	-	-	-	+		+	-	-	-	-		+	+	+	+	+		+	+	+	+	+
	CD56		-	-	-	-	+		+	-	-	-	-		+	+	-	-	+		+	+	-	-	-
	CD62P		+	+	+	+	+		+	+	+	+	+		+	+	+	+	+		+	+	+	+	+
	CD63		+	+	+	+	+		+	+	+	+	+		+	+	+	+	+		+	+	+	+	+
	CD69		+	+	+	+			+	+	+	+	+		+	+	+	+	+		+	+	+	+	+
	CD81		+	+	+	+	+		+	+	+	+	+		+	+	+	+	+		+	+	+	+	+
	CD86		-	+	-	-	+		+	-	-	-	+		+	+	+	+	+		+	+	+	+	+
	CD105		-	+	+	+	-		+	+	+	+	+		+	+	+	+	+		+	+	+	+	+
	CD133-1		+	+	+	+	+		+	-	+	+	+		-	+	+	+	+		-	+	+	+	+
	CD142		-	+	-	-	+		+	-	-	-	+		+	-	-	-	+		-	+	-	-	-
	CD146		+	+	+	+	+		+	-	+	+	+		-	+	+	+	+		-	+	+	+	+
	CD209		-	-	-	-	-		-	-	-	-	-		-	-	-	-	-		-	-	-	-	-
	CD326		-	+	-	-	+		+	+	+	+	+		+	+	+	+	+		+	+	+	+	+
	HLA-ABC		+	+	+	+	+		+	+	+	+	+		+	+	+	+	+		+	+	+	+	+
	HLA-DRDPDQ		+	+	+	+	+		+	+	+	+	+		+	+	+	+	+		+	+	+	+	+
	MCSP		+	+	-	-	-		+	-	-	-	-		-	+	+	+	+		-	-	+	+	+
	ROR1		-	+	-	+	-		-	+	+	+	-		+	+	+	+	+		+	-	+	+	+
	SSEA-1		-	+	-	-	+		-	+	-	-	+		+	+	+	+	+		+	-	+	+	+
