# Supplementary material for: Extracellular vesicles from human plasma for biomarkers discovery: Impact of anticoagulants and isolation techniques
Source: PLoS One. 2023 May 10;18(5):e0285440. doi: 10.1371/journal.pone.0285440 (PMC10171685; doi:10.1371/journal.pone.0285440)
Supplement: S2 Table — (XLSX) [file pone.0285440.s008.xlsx]

## Sheet: S2 Table
Supplementary Table 2. Lipids classes and species identified by untargeted lipidomic analysis
Analyte	Main class	Subclass
CAR 14:1	Fatty acid/Fatty ester	Acylcarnitine
CAR 16:0	Fatty acid/Fatty ester	Acylcarnitine
CAR 18:1	Fatty acid/Fatty ester	Acylcarnitine
Cer 34:1;2O|Cer 18:1;2O/16:0	Sphingolipid	Ceramide
Cer 38:1;2O|Cer 18:1;2O/20:0	Sphingolipid	Ceramide
Cer 40:0;2O|Cer 18:0;2O/22:0	Sphingolipid	Ceramide
Cer 40:1;2O|Cer 18:1;2O/22:0	Sphingolipid	Ceramide
Cer 40:2;2O|Cer 18:2;2O/22:0	Sphingolipid	Ceramide
Cer 41:1;2O|Cer 18:1;2O/23:0	Sphingolipid	Ceramide
Cer 42:0;2O|Cer 18:0;2O/24:0	Sphingolipid	Ceramide
Cer 42:1;2O|Cer 18:1;2O/24:0	Sphingolipid	Ceramide
Cer 42:2;2O|Cer 18:2;2O/24:0	Sphingolipid	Ceramide
Cer 42:3;2O|Cer 18:2;2O/24:1	Sphingolipid	Ceramide
Cer 46:0;2O|Cer 22:0;2O/24:0	Sphingolipid	Ceramide
DG 19:0	Glicerolipid	Diacylglycerol
DG 23:1	Glicerolipid	Diacylglycerol
DG 24:1	Glicerolipid	Diacylglycerol
DG 25:3	Glicerolipid	Diacylglycerol
DG 26:1	Glicerolipid	Diacylglycerol
DG 27:5	Glicerolipid	Diacylglycerol
DG 28:2	Glicerolipid	Diacylglycerol
DG 29:5	Glicerolipid	Diacylglycerol
DG 30:0	Glicerolipid	Diacylglycerol
DG 30:3	Glicerolipid	Diacylglycerol
DG 30:5	Glicerolipid	Diacylglycerol
DG 30:6	Glicerolipid	Diacylglycerol
DG 31:2	Glicerolipid	Diacylglycerol
DG 31:3	Glicerolipid	Diacylglycerol
DG 32:3	Glicerolipid	Diacylglycerol
DG 33:0	Glicerolipid	Diacylglycerol
DG 33:1	Glicerolipid	Diacylglycerol
DG 33:2	Glicerolipid	Diacylglycerol
DG 33:3	Glicerolipid	Diacylglycerol
DG 33:6	Glicerolipid	Diacylglycerol
DG 34:0	Glicerolipid	Diacylglycerol
DG 34:1	Glicerolipid	Diacylglycerol
DG 34:7	Glicerolipid	Diacylglycerol
DG 34:8	Glicerolipid	Diacylglycerol
DG 35:0|DG 17:0_18:0	Glycerolipid	Diacylglycerol
DG 35:1	Glycerolipid	Diacylglycerol
DG 35:3	Glycerolipid	Diacylglycerol
DG 35:4	Glycerolipid	Diacylglycerol
DG 35:5	Glycerolipid	Diacylglycerol
DG 35:7	Glycerolipid	Diacylglycerol
DG 36:0	Glycerolipid	Diacylglycerol
DG 36:2|DG 18:1_18:1	Glycerolipid	Diacylglycerol
DG 36:3|DG 18:1_18:2	Glycerolipid	Diacylglycerol
DG 36:4|DG 18:2_18:2	Glycerolipid	Diacylglycerol
DG 36:5	Glycerolipid	Diacylglycerol
DG 37:0	Glycerolipid	Diacylglycerol
DG 37:4	Glycerolipid	Diacylglycerol
DG 37:7	Glycerolipid	Diacylglycerol
DG 38:2	Glycerolipid	Diacylglycerol
DG 38:5	Glycerolipid	Diacylglycerol
DG 38:6	Glycerolipid	Diacylglycerol
DG 38:8	Glycerolipid	Diacylglycerol
DG 39:5	Glycerolipid	Diacylglycerol
DG 39:7	Glycerolipid	Diacylglycerol
DG 40:2	Glycerolipid	Diacylglycerol
DG 40:4|DG 16:0_24:4	Glycerolipid	Diacylglycerol
DG 40:5	Glycerolipid	Diacylglycerol
DG 40:7	Glycerolipid	Diacylglycerol
DG 40:9	Glycerolipid	Diacylglycerol
DG 41:1	Glycerolipid	Diacylglycerol
DG 41:2	Glycerolipid	Diacylglycerol
DG 41:6	Glycerolipid	Diacylglycerol
DG O-32:2|DG O-17:2_15:0	Glycerolipid	Digalactosyldiacylglycerol
DG O-33:1|DG O-19:0_14:1	Glycerolipid	Digalactosyldiacylglycerol
DG O-33:2|DG O-19:1_14:1	Glycerolipid	Digalactosyldiacylglycerol
DG O-34:1|DG O-19:0_15:1	Glycerolipid	Digalactosyldiacylglycerol
DG O-34:2|DG O-20:1_14:1	Glycerolipid	Digalactosyldiacylglycerol
DG O-35:2|DG O-21:1_14:1	Glycerolipid	Digalactosyldiacylglycerol
DG O-37:2|DG O-21:1_16:1	Glycerolipid	Digalactosyldiacylglycerol
FA 16:0	Fatty acid	Fatty Acid
FA 18:0	Fatty acid	Fatty Acid
FA 18:1	Fatty acid	Fatty Acid
FA 28:7	Fatty acid	Fatty Acid
FA 40:5	Fatty acid	Fatty Acid
FA 42:5	Fatty acid	Fatty Acid
FA 44:5	Fatty acid	Fatty Acid
FAHFA 36:0|FAHFA 18:0/18:0	Fatty acid	Fatty acid ester of hydroxyl fatty acid
FAHFA 44:4|FAHFA 26:4/18:0	Fatty acid	Fatty acid ester of hydroxyl fatty acid
FAHFA 44:5|FAHFA 26:4/18:1	Fatty acid	Fatty acid ester of hydroxyl fatty acid
Hex2Cer 34:1;2O|Hex2Cer 18:1;2O/16:0	Sphingolipid/Ceramide	Dihexosylceramide
HexCer 40:1;2O|HexCer 18:1;2O/22:0	Sphingolipid/Ceramide	hexosylceramide
HexCer 42:2;2O|HexCer 18:1;2O/24:1	Sphingolipid/Ceramide	hexosylceramide
LPA 18:3	Glycerophospholipid/Glycerophosphocoline	Lysophosphatidic acid
LPC 14:0/0:0	Glycerophospholipid/Glycerophosphocoline	Lysophophatidylcholine
LPC 15:0/0:0	Glycerophospholipid/Glycerophosphocoline	Lysophophatidylcholine
LPC 16:0/0:0	Glycerophospholipid/Glycerophosphocoline	Lysophophatidylcholine
LPC 16:1/0:0	Glycerophospholipid/Glycerophosphocoline	Lysophophatidylcholine
LPC 17:0/0:0	Glycerophospholipid/Glycerophosphocoline	Lysophophatidylcholine
LPC 18:0/0:0	Glycerophospholipid/Glycerophosphocoline	Lysophophatidylcholine
LPC 18:1/0:0	Glycerophospholipid/Glycerophosphocoline	Lysophophatidylcholine
LPC 18:2/0:0	Glycerophospholipid/Glycerophosphocoline	Lysophophatidylcholine
LPC 18:3/0:0	Glycerophospholipid/Glycerophosphocoline	Lysophophatidylcholine
LPC 20:1/0:0	Glycerophospholipid/Glycerophosphocoline	Lysophophatidylcholine
LPC 20:3/0:0	Glycerophospholipid/Glycerophosphocoline	Lysophophatidylcholine
LPC 20:4/0:0	Glycerophospholipid/Glycerophosphocoline	Lysophophatidylcholine
LPC 20:5/0:0	Glycerophospholipid/Glycerophosphocoline	Lysophophatidylcholine
LPC 22:6/0:0	Glycerophospholipid/Glycerophosphocoline	Lysophophatidylcholine
LPC 23:0	Glycerophospholipid/Glycerophosphocoline	Lysophophatidylcholine
LPC O-16:1	Glycerophospholipid/Glycerophosphocoline	Ether-linked Lysophophatidylcholine
LPC O-18:1	Glycerophospholipid/Glycerophosphocoline	Ether-linked Lysophophatidylcholine
LPE 16:0	Glycerophospholipid/Glycerophosphoethanolamine	Lysophosphatidylethanolamine
LPE 18:0	Glycerophospholipid/Glycerophosphoethanolamine	Lysophosphatidylethanolamine
LPE 18:1	Glycerophospholipid/Glycerophosphoethanolamine	Lysophosphatidylethanolamine
LPE 18:2	Glycerophospholipid/Glycerophosphoethanolamine	Lysophosphatidylethanolamine
LPE 20:4	Glycerophospholipid/Glycerophosphoethanolamine	Lysophosphatidylethanolamine
LPE 22:6	Glycerophospholipid/Glycerophosphoethanolamine	Lysophosphatidylethanolamine
MG 15:1	Glycerolipid	Monoacylglycerol
MG 20:3	Glycerolipid	Monoacylglycerol
NAE 13:1	Fatty acid/Fatty amide	N-acyl ethanolamines
NAE 14:0	Fatty acid/Fatty amide	N-acyl ethanolamines
NAE 14:1	Fatty acid/Fatty amide	N-acyl ethanolamines
NAE 16:0	Fatty acid/Fatty amide	N-acyl ethanolamines
NAE 18:0	Fatty acid/Fatty amide	N-acyl ethanolamines
NAE 20:0	Fatty acid/Fatty amide	N-acyl ethanolamines
NAE 20:1	Fatty acid/Fatty amide	N-acyl ethanolamines
NAE 20:2	Fatty acid/Fatty amide	N-acyl ethanolamines
NAE 22:3	Fatty acid/Fatty amide	N-acyl ethanolamines
NAE 22:4	Fatty acid/Fatty amide	N-acyl ethanolamines
NAE 22:5	Fatty acid/Fatty amide	N-acyl ethanolamines
NAE 26:5	Fatty acid/Fatty amide	N-acyl ethanolamines
NAOrn 32:0|NAOrn 16:0/16:0	Fatty acid/Fatty amide	N-acyl ornithine
PC 30:0	Glycerophospholipid/Glycerophosphocoline	Phosphatidylcholine
PC 30:1	Glycerophospholipid/Glycerophosphocoline	Phosphatidylcholine
PC 32:0|PC 16:0_16:0	Glycerophospholipid/Glycerophosphocoline	Phosphatidylcholine
PC 32:1|PC 16:0_16:1	Glycerophospholipid/Glycerophosphocoline	Phosphatidylcholine
PC 32:2	Glycerophospholipid/Glycerophosphocoline	Phosphatidylcholine
PC 33:1	Glycerophospholipid/Glycerophosphocoline	Phosphatidylcholine
PC 33:2	Glycerophospholipid/Glycerophosphocoline	Phosphatidylcholine
PC 34:1|PC 16:0_18:1	Glycerophospholipid/Glycerophosphocoline	Phosphatidylcholine
PC 34:2|PC 16:0_18:2	Glycerophospholipid/Glycerophosphocoline	Phosphatidylcholine
PC 34:3	Glycerophospholipid/Glycerophosphocoline	Phosphatidylcholine
PC 34:4	Glycerophospholipid/Glycerophosphocoline	Phosphatidylcholine
PC 35:1|PC 17:0_18:1	Glycerophospholipid/Glycerophosphocoline	Phosphatidylcholine
PC 35:2	Glycerophospholipid/Glycerophosphocoline	Phosphatidylcholine
PC 35:4	Glycerophospholipid/Glycerophosphocoline	Phosphatidylcholine
PC 36:1|PC 18:0_18:1	Glycerophospholipid/Glycerophosphocoline	Phosphatidylcholine
PC 36:2|PC 18:0_18:2	Glycerophospholipid/Glycerophosphocoline	Phosphatidylcholine
PC 36:3|PC 16:0_20:3	Glycerophospholipid/Glycerophosphocoline	Phosphatidylcholine
PC 36:3|PC 18:1_18:2	Glycerophospholipid/Glycerophosphocoline	Phosphatidylcholine
PC 36:4|PC 16:0_20:4	Glycerophospholipid/Glycerophosphocoline	Phosphatidylcholine
PC 36:5|PC 16:0_20:5	Glycerophospholipid/Glycerophosphocoline	Phosphatidylcholine
PC 37:1	Glycerophospholipid/Glycerophosphocoline	Phosphatidylcholine
PC 37:4	Glycerophospholipid/Glycerophosphocoline	Phosphatidylcholine
PC 38:1	Glycerophospholipid/Glycerophosphocoline	Phosphatidylcholine
PC 38:2	Glycerophospholipid/Glycerophosphocoline	Phosphatidylcholine
PC 38:3|PC 18:0_20:3	Glycerophospholipid/Glycerophosphocoline	Phosphatidylcholine
PC 38:4|PC 18:0_20:4	Glycerophospholipid/Glycerophosphocoline	Phosphatidylcholine
PC 38:5|PC 18:1_20:4	Glycerophospholipid/Glycerophosphocoline	Phosphatidylcholine
PC 38:6|PC 16:0_22:6	Glycerophospholipid/Glycerophosphocoline	Phosphatidylcholine
PC 40:4	Glycerophospholipid/Glycerophosphocoline	Phosphatidylcholine
PC 40:5	Glycerophospholipid/Glycerophosphocoline	Phosphatidylcholine
PC 40:6|PC 18:0_22:6	Glycerophospholipid/Glycerophosphocoline	Phosphatidylcholine
PC 40:7	Glycerophospholipid/Glycerophosphocoline	Phosphatidylcholine
PC 40:8	Glycerophospholipid/Glycerophosphocoline	Phosphatidylcholine
PC 42:10	Glycerophospholipid/Glycerophosphocoline	Phosphatidylcholine
PC O-34:2	Glycerophospholipid/Glycerophosphocoline	Ether-linked phosphatidylcholine
PC O-35:2	Glycerophospholipid/Glycerophosphocoline	Ether-linked phosphatidylcholine
PC O-36:2	Glycerophospholipid/Glycerophosphocoline	Ether-linked phosphatidylcholine
PC O-36:3	Glycerophospholipid/Glycerophosphocoline	Ether-linked phosphatidylcholine
PC O-36:4	Glycerophospholipid/Glycerophosphocoline	Ether-linked phosphatidylcholine
PC O-36:5	Glycerophospholipid/Glycerophosphocoline	Ether-linked phosphatidylcholine
PC O-36:6	Glycerophospholipid/Glycerophosphocoline	Ether-linked phosphatidylcholine
PC O-37:1	Glycerophospholipid/Glycerophosphocoline	Ether-linked phosphatidylcholine
PC O-38:2	Glycerophospholipid/Glycerophosphocoline	Ether-linked phosphatidylcholine
PC O-38:3	Glycerophospholipid/Glycerophosphocoline	Ether-linked phosphatidylcholine
PC O-38:4	Glycerophospholipid/Glycerophosphocoline	Ether-linked phosphatidylcholine
PC O-38:5	Glycerophospholipid/Glycerophosphocoline	Ether-linked phosphatidylcholine
PC O-38:6	Glycerophospholipid/Glycerophosphocoline	Ether-linked phosphatidylcholine
PC O-38:8	Glycerophospholipid/Glycerophosphocoline	Ether-linked phosphatidylcholine
PC O-39:6	Glycerophospholipid/Glycerophosphocoline	Ether-linked phosphatidylcholine
PC O-40:7	Glycerophospholipid/Glycerophosphocoline	Ether-linked phosphatidylcholine
PC O-41:3	Glycerophospholipid/Glycerophosphocoline	Ether-linked phosphatidylcholine
PC O-41:8	Glycerophospholipid/Glycerophosphocoline	Ether-linked phosphatidylcholine
PC O-42:5	Glycerophospholipid/Glycerophosphocoline	Ether-linked phosphatidylcholine
PE 34:1|PE 16:0_18:1	Glycerophospholipid/Glycerophosphoethanolamine	Phosphatidylethanolamine
PE 34:2|PE 16:0_18:2	Glycerophospholipid/Glycerophosphoethanolamine	Phosphatidylethanolamine
PE 36:1|PE 18:0_18:1	Glycerophospholipid/Glycerophosphoethanolamine	Phosphatidylethanolamine
PE 36:2|PE 18:0_18:2	Glycerophospholipid/Glycerophosphoethanolamine	Phosphatidylethanolamine
PE 36:2|PE 18:1_18:1	Glycerophospholipid/Glycerophosphoethanolamine	Phosphatidylethanolamine
PE 36:3|PE 18:1_18:2	Glycerophospholipid/Glycerophosphoethanolamine	Phosphatidylethanolamine
PE 36:4	Glycerophospholipid/Glycerophosphoethanolamine	Phosphatidylethanolamine
PE 38:4|PE 18:0_20:4	Glycerophospholipid/Glycerophosphoethanolamine	Phosphatidylethanolamine
PE 38:5|PE 18:1_20:4	Glycerophospholipid/Glycerophosphoethanolamine	Phosphatidylethanolamine
PE 38:6	Glycerophospholipid/Glycerophosphoethanolamine	Phosphatidylethanolamine
PE 40:6	Glycerophospholipid/Glycerophosphoethanolamine	Phosphatidylethanolamine
PE O-36:2|PE O-18:1_18:1	Glycerophospholipid/Glycerophosphoethanolamine	Ether-linked phosphatidylethanolamine (1-alkyl)
PE O-36:5|PE O-16:1_20:4	Glycerophospholipid/Glycerophosphoethanolamine	Ether-linked phosphatidylethanolamine (1-alkyl)
PE O-38:5|PE O-16:1_22:4	Glycerophospholipid/Glycerophosphoethanolamine	Ether-linked phosphatidylethanolamine (1-alkyl)
PE O-38:5|PE O-18:1_20:4	Glycerophospholipid/Glycerophosphoethanolamine	Ether-linked phosphatidylethanolamine (1-alkyl)
PE O-38:6|PE O-18:2_20:4	Glycerophospholipid/Glycerophosphoethanolamine	Ether-linked phosphatidylethanolamine (1-alkyl)
PE O-38:7|PE O-16:1_22:6	Glycerophospholipid/Glycerophosphoethanolamine	Ether-linked phosphatidylethanolamine (1-alkyl)
PE O-38:8	Glycerophospholipid/Glycerophosphoethanolamine	Ether-linked phosphatidylethanolamine (1-alkyl)
PE O-40:5|PE O-20:1_20:4	Glycerophospholipid/Glycerophosphoethanolamine	Ether-linked phosphatidylethanolamine (1-alkyl)
PE O-40:7|PE O-18:1_22:6	Glycerophospholipid/Glycerophosphoethanolamine	Ether-linked phosphatidylethanolamine (1-alkyl)
PE O-40:8	Glycerophospholipid/Glycerophosphoethanolamine	Ether-linked phosphatidylethanolamine (1-alkyl)
PE O-41:5	Glycerophospholipid/Glycerophosphoethanolamine	Ether-linked phosphatidylethanolamine (1-alkyl)
PE P-34:1|PE P-16:0_18:1	Glycerophospholipid/Glycerophosphoethanolamine	Ether-linked phosphatidylethanolamine (1-alkenyl), plasmalogen
PE P-34:2|PE P-16:0_18:2	Glycerophospholipid/Glycerophosphoethanolamine	Ether-linked phosphatidylethanolamine (1-alkenyl), plasmalogen
PE P-36:1|PE P-18:0_18:1	Glycerophospholipid/Glycerophosphoethanolamine	Ether-linked phosphatidylethanolamine (1-alkenyl), plasmalogen
PE P-36:2|PE P-18:0_18:2	Glycerophospholipid/Glycerophosphoethanolamine	Ether-linked phosphatidylethanolamine (1-alkenyl), plasmalogen
PE P-36:5|PE P-16:0_20:5	Glycerophospholipid/Glycerophosphoethanolamine	Ether-linked phosphatidylethanolamine (1-alkenyl), plasmalogen
PE P-38:4|PE P-16:0_22:4	Glycerophospholipid/Glycerophosphoethanolamine	Ether-linked phosphatidylethanolamine (1-alkenyl), plasmalogen
PE P-38:4|PE P-18:0_20:4	Glycerophospholipid/Glycerophosphoethanolamine	Ether-linked phosphatidylethanolamine (1-alkenyl), plasmalogen
PE P-38:5|PE P-18:1_20:4	Glycerophospholipid/Glycerophosphoethanolamine	Ether-linked phosphatidylethanolamine (1-alkenyl), plasmalogen
PE P-38:6|PE P-16:0_22:6	Glycerophospholipid/Glycerophosphoethanolamine	Ether-linked phosphatidylethanolamine (1-alkenyl), plasmalogen
PE P-40:4|PE P-20:0_20:4	Glycerophospholipid/Glycerophosphoethanolamine	Ether-linked phosphatidylethanolamine (1-alkenyl), plasmalogen
PE P-40:5|PE P-18:0_22:5	Glycerophospholipid/Glycerophosphoethanolamine	Ether-linked phosphatidylethanolamine (1-alkenyl), plasmalogen
PE P-40:6|PE P-18:0_22:6	Glycerophospholipid/Glycerophosphoethanolamine	Ether-linked phosphatidylethanolamine (1-alkenyl), plasmalogen
PE P-40:7|PE P-18:1_22:6	Glycerophospholipid/Glycerophosphoethanolamine	Ether-linked phosphatidylethanolamine (1-alkenyl), plasmalogen
PI 34:1|PI 16:0_18:1	Glycerophospholipid/Glycerophosphoinositol	Phosphatidylinositol
PI 34:2|PI 16:0_18:2	Glycerophospholipid/Glycerophosphoinositol	Phosphatidylinositol
PI 36:1|PI 18:0_18:1	Glycerophospholipid/Glycerophosphoinositol	Phosphatidylinositol
PI 36:2	Glycerophospholipid/Glycerophosphoinositol	Phosphatidylinositol
PI 36:4	Glycerophospholipid/Glycerophosphoinositol	Phosphatidylinositol
PI 38:3	Glycerophospholipid/Glycerophosphoinositol	Phosphatidylinositol
PI 38:4	Glycerophospholipid/Glycerophosphoinositol	Phosphatidylinositol
PI 38:4|PI 18:0_20:4	Glycerophospholipid/Glycerophosphoinositol	Phosphatidylinositol
PI 40:6	Glycerophospholipid/Glycerophosphoinositol	Phosphatidylinositol
PS 36:1	Glycerophospholipid/Glycerophosphoserine	Phosphatidylserine
PS 38:4	Glycerophospholipid/Glycerophosphoserine	Phosphatidylserine
SM 31:1;2O	Sphingolipid/Phosphosphingolipid	Sphingomyelin
SM 32:1;2O|SM 16:1;2O/16:0	Sphingolipid/Phosphosphingolipid	Sphingomyelin
SM 33:1;2O|SM 17:1;2O/16:0	Sphingolipid/Phosphosphingolipid	Sphingomyelin
SM 33:5;2O	Sphingolipid/Phosphosphingolipid	Sphingomyelin
SM 34:0;2O	Sphingolipid/Phosphosphingolipid	Sphingomyelin
SM 34:0;3O	Sphingolipid/Phosphosphingolipid	Sphingomyelin
SM 34:1;2O|SM 18:1;2O/16:0	Sphingolipid/Phosphosphingolipid	Sphingomyelin
SM 34:2;2O|SM 18:1;2O/16:1	Sphingolipid/Phosphosphingolipid	Sphingomyelin
SM 35:1;2O|SM 17:1;2O/18:0	Sphingolipid/Phosphosphingolipid	Sphingomyelin
SM 36:1;2O|SM 18:1;2O/18:0	Sphingolipid/Phosphosphingolipid	Sphingomyelin
SM 36:2;2O|SM 18:2;2O/18:0	Sphingolipid/Phosphosphingolipid	Sphingomyelin
SM 36:2;3O	Sphingolipid/Phosphosphingolipid	Sphingomyelin
SM 37:6;2O	Sphingolipid/Phosphosphingolipid	Sphingomyelin
SM 38:1;2O|SM 18:1;2O/20:0	Sphingolipid/Phosphosphingolipid	Sphingomyelin
SM 38:2;2O	Sphingolipid/Phosphosphingolipid	Sphingomyelin
SM 38:2;3O	Sphingolipid/Phosphosphingolipid	Sphingomyelin
SM 39:1;2O|SM 17:1;2O/22:0	Sphingolipid/Phosphosphingolipid	Sphingomyelin
SM 39:2;3O	Sphingolipid/Phosphosphingolipid	Sphingomyelin
SM 40:1;2O|SM 18:1;2O/22:0	Sphingolipid/Phosphosphingolipid	Sphingomyelin
SM 40:2;2O|SM 18:2;2O/22:0	Sphingolipid/Phosphosphingolipid	Sphingomyelin
SM 40:6;3O	Sphingolipid/Phosphosphingolipid	Sphingomyelin
SM 41:2;2O|SM 17:1;2O/24:1	Sphingolipid/Phosphosphingolipid	Sphingomyelin
SM 42:2;2O|SM 18:1;2O/24:1	Sphingolipid/Phosphosphingolipid	Sphingomyelin
SM 42:3;2O|SM 18:2;2O/24:1	Sphingolipid/Phosphosphingolipid	Sphingomyelin
SM 43:3;3O	Sphingolipid/Phosphosphingolipid	Sphingomyelin
SPB 26:0;2O	Sphingolipid/Sphingoid bases	Sphingosine
TG 24:0|TG 8:0_8:0_8:0	Glycerolipid	Triacylglycerol
TG 38:0|TG 10:0_12:0_16:0	Glycerolipid	Triacylglycerol
TG 40:0|TG 10:0_14:0_16:0	Glycerolipid	Triacylglycerol
TG 42:0|TG 12:0_14:0_16:0	Glycerolipid	Triacylglycerol
TG 42:1|TG 10:0_14:0_18:1	Glycerolipid	Triacylglycerol
TG 43:0|TG 13:0_14:0_16:0	Glycerolipid	Triacylglycerol
TG 43:1|TG 13:0_14:0_16:1	Glycerolipid	Triacylglycerol
TG 44:0|TG 13:0_15:0_16:0	Glycerolipid	Triacylglycerol
TG 44:0|TG 14:0_14:0_16:0	Glycerolipid	Triacylglycerol
TG 44:1|TG 10:0_16:0_18:1	Glycerolipid	Triacylglycerol
TG 44:1|TG 12:0_14:0_18:1	Glycerolipid	Triacylglycerol
TG 44:2|TG 12:0_14:1_18:1	Glycerolipid	Triacylglycerol
TG 45:0|TG 14:0_15:0_16:0	Glycerolipid	Triacylglycerol
TG 45:1|TG 14:0_15:0_16:1	Glycerolipid	Triacylglycerol
TG 45:2|TG 15:0_14:1_16:1	Glycerolipid	Triacylglycerol
TG 46:0|TG 14:0_16:0_16:0	Glycerolipid	Triacylglycerol
TG 46:1|TG 12:0_16:0_18:1	Glycerolipid	Triacylglycerol
TG 46:1|TG 14:0_16:0_16:1	Glycerolipid	Triacylglycerol
TG 46:2|TG 12:0_16:1_18:1	Glycerolipid	Triacylglycerol
TG 47:0|TG 14:0_16:0_17:0	Glycerolipid	Triacylglycerol
TG 47:1|TG 15:0_16:0_16:1	Glycerolipid	Triacylglycerol
TG 47:2|TG 16:0_15:1_16:1	Glycerolipid	Triacylglycerol
TG 48:0|TG 15:0_16:0_17:0	Glycerolipid	Triacylglycerol
TG 48:1|TG 14:0_16:0_18:1	Glycerolipid	Triacylglycerol
TG 48:2|TG 14:0_16:1_18:1	Glycerolipid	Triacylglycerol
TG 48:3|TG 12:0_18:1_18:2	Glycerolipid	Triacylglycerol
TG 49:0|TG 15:0_16:0_18:0	Glycerolipid	Triacylglycerol
TG 49:1|TG 15:0_16:0_18:1	Glycerolipid	Triacylglycerol
TG 49:2|TG 15:0_16:1_18:1	Glycerolipid	Triacylglycerol
TG 49:2|TG 16:0_16:1_17:1	Glycerolipid	Triacylglycerol
TG 49:3|TG 15:0_16:1_18:2	Glycerolipid	Triacylglycerol
TG 50:0|TG 16:0_16:0_18:0	Glycerolipid	Triacylglycerol
TG 50:1|TG 16:0_16:0_18:1	Glycerolipid	Triacylglycerol
TG 50:2|TG 16:0_16:1_18:1	Glycerolipid	Triacylglycerol
TG 50:3|TG 16:0_16:1_18:2	Glycerolipid	Triacylglycerol
TG 50:4|TG 14:0_18:2_18:2	Glycerolipid	Triacylglycerol
TG 50:4|TG 14:1_18:1_18:2	Glycerolipid	Triacylglycerol
TG 51:0|TG 16:0_16:0_19:0	Glycerolipid	Triacylglycerol
TG 51:0|TG 16:0_17:0_18:0	Glycerolipid	Triacylglycerol
TG 51:1|TG 16:0_17:0_18:1	Glycerolipid	Triacylglycerol
TG 51:2|TG 16:0_17:1_18:1	Glycerolipid	Triacylglycerol
TG 51:3|TG 15:0_18:1_18:2	Glycerolipid	Triacylglycerol
TG 51:4|TG 15:0_18:2_18:2	Glycerolipid	Triacylglycerol
TG 52:0|TG 16:0_18:0_18:0	Glycerolipid	Triacylglycerol
TG 52:1|TG 16:0_18:0_18:1	Glycerolipid	Triacylglycerol
TG 52:2|TG 16:0_18:1_18:1	Glycerolipid	Triacylglycerol
TG 52:3|TG 16:0_18:1_18:2	Glycerolipid	Triacylglycerol
TG 52:4|TG 16:0_18:1_18:3	Glycerolipid	Triacylglycerol
TG 52:4|TG 16:1_18:1_18:2	Glycerolipid	Triacylglycerol
TG 52:5|TG 16:0_18:2_18:3	Glycerolipid	Triacylglycerol
TG 52:5|TG 16:1_18:2_18:2	Glycerolipid	Triacylglycerol
TG 52:6|TG 14:0_18:2_20:4	Glycerolipid	Triacylglycerol
TG 53:0|TG 15:0_16:0_22:0	Glycerolipid	Triacylglycerol
TG 53:0|TG 16:0_18:0_19:0	Glycerolipid	Triacylglycerol
TG 53:1|TG 17:0_18:0_18:1	Glycerolipid	Triacylglycerol
TG 53:2|TG 16:0_18:1_19:1	Glycerolipid	Triacylglycerol
TG 53:2|TG 17:0_18:1_18:1	Glycerolipid	Triacylglycerol
TG 53:3|TG 17:0_18:1_18:2	Glycerolipid	Triacylglycerol
TG 53:4|TG 17:1_18:1_18:2	Glycerolipid	Triacylglycerol
TG 54:0|TG 16:0_18:0_20:0	Glycerolipid	Triacylglycerol
TG 54:1|TG 16:0_20:0_18:1	Glycerolipid	Triacylglycerol
TG 54:1|TG 18:0_18:0_18:1	Glycerolipid	Triacylglycerol
TG 54:2|TG 16:0_18:1_20:1	Glycerolipid	Triacylglycerol
TG 54:2|TG 18:0_18:1_18:1	Glycerolipid	Triacylglycerol
TG 54:3|TG 18:0_18:1_18:2	Glycerolipid	Triacylglycerol
TG 54:4|TG 18:0_18:1_18:3	Glycerolipid	Triacylglycerol
TG 54:4|TG 18:1_18:1_18:2	Glycerolipid	Triacylglycerol
TG 54:5|TG 18:1_18:2_18:2	Glycerolipid	Triacylglycerol
TG 54:6|TG 16:0_18:2_20:4	Glycerolipid	Triacylglycerol
TG 54:6|TG 18:1_18:2_18:3	Glycerolipid	Triacylglycerol
TG 54:7|TG 16:0_18:2_20:5	Glycerolipid	Triacylglycerol
TG 54:7|TG 18:2_18:2_18:3	Glycerolipid	Triacylglycerol
TG 54:8|TG 14:0_18:2_22:6	Glycerolipid	Triacylglycerol
TG 55:0|TG 15:0_16:0_24:0	Glycerolipid	Triacylglycerol
TG 55:1|TG 15:0_24:0_16:1	Glycerolipid	Triacylglycerol
TG 55:1|TG 18:0_19:0_18:1	Glycerolipid	Triacylglycerol
TG 55:3|TG 18:1_18:1_19:1	Glycerolipid	Triacylglycerol
TG 55:6|TG 17:1_18:1_20:4	Glycerolipid	Triacylglycerol
TG 56:0|TG 15:0_16:0_25:0	Glycerolipid	Triacylglycerol
TG 56:1|TG 16:0_22:0_18:1	Glycerolipid	Triacylglycerol
TG 56:2|TG 20:0_18:1_18:1	Glycerolipid	Triacylglycerol
TG 56:3|TG 16:0_18:0_22:3	Glycerolipid	Triacylglycerol
TG 56:3|TG 18:1_18:1_20:1	Glycerolipid	Triacylglycerol
TG 56:4|TG 18:0_18:1_20:3	Glycerolipid	Triacylglycerol
TG 56:4|TG 18:1_20:1_18:2	Glycerolipid	Triacylglycerol
TG 56:5|TG 16:0_18:1_22:4	Glycerolipid	Triacylglycerol
TG 56:5|TG 18:0_18:1_20:4	Glycerolipid	Triacylglycerol
TG 56:6|TG 16:0_18:1_22:5	Glycerolipid	Triacylglycerol
TG 56:6|TG 18:1_18:1_20:4	Glycerolipid	Triacylglycerol
TG 56:7|TG 16:0_18:1_22:6	Glycerolipid	Triacylglycerol
TG 56:8|TG 16:0_18:2_22:6	Glycerolipid	Triacylglycerol
TG 56:9|TG 16:1_18:2_22:6	Glycerolipid	Triacylglycerol
TG 57:0|TG 16:0_17:0_24:0	Glycerolipid	Triacylglycerol
TG 57:1|TG 16:0_25:0_16:1	Glycerolipid	Triacylglycerol
TG 57:2|TG 21:0_18:1_18:1	Glycerolipid	Triacylglycerol
TG 58:0|TG 16:0_17:0_25:0	Glycerolipid	Triacylglycerol
TG 58:1|TG 18:0_22:0_18:1	Glycerolipid	Triacylglycerol
TG 58:10|TG 18:2_18:2_22:6	Glycerolipid	Triacylglycerol
TG 58:2|TG 22:0_18:1_18:1	Glycerolipid	Triacylglycerol
TG 58:3|TG 22:0_18:1_18:2	Glycerolipid	Triacylglycerol
TG 58:4|TG 18:1_22:1_18:2	Glycerolipid	Triacylglycerol
TG 58:5|TG 18:0_18:1_22:4	Glycerolipid	Triacylglycerol
TG 58:6|TG 18:1_18:1_22:4	Glycerolipid	Triacylglycerol
TG 58:7|TG 18:0_18:1_22:6	Glycerolipid	Triacylglycerol
TG 58:7|TG 18:1_18:2_22:4	Glycerolipid	Triacylglycerol
TG 58:8|TG 18:1_18:1_22:6	Glycerolipid	Triacylglycerol
TG 58:9|TG 18:1_18:2_22:6	Glycerolipid	Triacylglycerol
TG 59:0|TG 16:0_17:0_26:0	Glycerolipid	Triacylglycerol
TG 59:1|TG 16:0_25:0_18:1	Glycerolipid	Triacylglycerol
TG 59:2|TG 23:0_18:1_18:1	Glycerolipid	Triacylglycerol
TG 60:0|TG 16:0_18:0_26:0	Glycerolipid	Triacylglycerol
TG 60:1|TG 18:0_24:0_18:1	Glycerolipid	Triacylglycerol
TG 60:10|TG 18:0_20:4_22:6	Glycerolipid	Triacylglycerol
TG 60:11|TG 18:1_20:4_22:6	Glycerolipid	Triacylglycerol
TG 60:2|TG 24:0_18:1_18:1	Glycerolipid	Triacylglycerol
TG 60:3|TG 24:0_18:1_18:2	Glycerolipid	Triacylglycerol
BMP 30:0|BMP 15:0_15:0	Glycerophospholipid/Glycerophosphoglycerol	Bismonoacylglycerophosphate
