# Supplementary material for: Extracellular vesicles from human plasma for biomarkers discovery: Impact of anticoagulants and isolation techniques
Source: PLoS One. 2023 May 10;18(5):e0285440. doi: 10.1371/journal.pone.0285440 (PMC10171685; doi:10.1371/journal.pone.0285440)
Supplement: S3 Table — (XLSX) [file pone.0285440.s009.xlsx]

## Sheet: S3 Table
Supplementary Table 3. Significantly deregulated lipid species identified with Metaboanalyst.
Lipid species	FC	log2(FC)	raw.pval	-log10(p)
PC O-41:3	0.26128	-15224	0.00053731	72698
PE O-41:5	0.06825	-13839	0.00031492	75018
DG 37:4	0.89816	-13443	7.363e-06	81329
DG 39:7	0.00010237	-13254	0.00052933	72763
DG O-33:1|DG O-19:0_14:1	0.00015015	-12701	0.12793	4893
DG 41:1	0.00031153	-11648	2.9603e-07	10529
PC 30:1	0.00036175	-11433	0.00083325	70792
DG O-34:2|DG O-20:1_14:1	0.00049556	-10979	1.1323e-06	9946
DG 34:8	0.00054496	-10842	1.99e-09	87011
DG 35:3	0.00061134	-10676	0.029302	55331
DG 40:7	0.00061922	-10657	4.2168e-05	8375
DG 40:5	0.00063441	-10622	0.0034624	64606
DG 39:5	0.00065	-10587	4.0733e-05	83901
DG 19:0	0.0006748	-10533	0.0039296	64057
PC 37:1	0.00071217	-10456	0.0012768	68939
DG 38:8	0.0028281	-8466	0.00020391	76906
DG 33:3	0.020832	-5585	3.9091e-07	10408
DG 35:1	0.061896	-4014	0.21456	46684
PC O-36:2	0.13113	-2931	0.0028557	65443
DG O-32:2|DG O-17:2_15:0	0.1422	-2814	0.00030746	75122
DG 30:0	0.15528	-2687	0.00051124	32914
TG 60:3|TG 24:0_18:1_18:2	0.32668	-1614	0.00051751	32861
TG 56:1|TG 16:0_22:0_18:1	0.33962	-1558	0.00018749	3727
TG 44:0|TG 14:0_14:0_16:0	0.41009	-1286	0.00019478	37105
TG 53:0|TG 16:0_18:0_19:0	0.45156	-1147	0.0067664	21696
TG 54:1|TG 16:0_20:0_18:1	0.49244	-1022	0.008555	20678
DG 28:2	0.52196	-938	0.0004821	33169
TG 53:0|TG 15:0_16:0_22:0	0.52741	-923	0.39003	44089
TG 56:5|TG 18:0_18:1_20:4	15508	633	0.017146	17658
DG 38:2	22115	1145	0.00085333	70689
PE 36:2|PE 18:0_18:2	0.66228	-0.59448	0.027297	15639
TG 56:3|TG 18:1_18:1_20:1	0.65014	-0.62118	0.0031554	2501
TG 54:4|TG 18:0_18:1_18:3	0.63643	-0.65192	0.0090253	20445
TG 50:1|TG 16:0_16:0_18:1	0.63625	-0.65233	0.0010883	29633
DG 36:3|DG 18:1_18:2	0.61279	-0.70654	0.0074643	2127
FA 40:5	0.61235	-0.70757	0.027939	15538
NAE 14:0	0.60986	-0.71345	0.0333	14776
TG 58:4|TG 18:1_22:1_18:2	0.6073	-0.71953	0.0011871	29255
NAE 13:1	0.60067	-0.73537	0.044324	13534
TG 54:3|TG 18:0_18:1_18:2	0.60025	-0.73635	0.0067727	21692
NAE 26:5	0.59997	-0.73703	0.0083875	20764
TG 54:2|TG 18:0_18:1_18:1	0.59877	-0.73992	0.00080607	30936
TG 48:1|TG 14:0_16:0_18:1	0.59607	-0.74645	0.0068731	21628
TG 51:1|TG 16:0_17:0_18:1	0.59111	-0.7585	0.0006261	32034
DG 25:3	0.58772	-0.76679	0.0015551	28082
TG 58:0|TG 16:0_17:0_25:0	0.5856	-0.77202	0.00010824	39656
TG 54:2|TG 16:0_18:1_20:1	0.58303	-0.77835	0.0031197	25059
TG 47:1|TG 15:0_16:0_16:1	0.5772	-0.79285	0.032801	14841
TG 52:5|TG 16:1_18:2_18:2	0.57518	-0.79793	0.0032787	24843
TG 49:2|TG 16:0_16:1_17:1	0.57514	-0.79802	0.0002679	3572
NAE 14:1	0.57025	-0.81032	0.0021446	26686
NAE 22:3	0.56983	-0.8114	0.048719	13123
TG 52:1|TG 16:0_18:0_18:1	564	-0.82623	0.67771	4169
DG O-35:2|DG O-21:1_14:1	0.56263	-0.82975	0.017629	17538
TG 49:1|TG 15:0_16:0_18:1	0.56096	-0.83404	0.00059434	3226
TG 49:2|TG 15:0_16:1_18:1	0.55451	-0.85071	0.014029	1853
FA 42:5	0.55349	-0.85337	0.012621	18989
DG O-37:2|DG O-21:1_16:1	0.54539	-0.87463	0.0093153	20308
NAE 20:1	0.54114	-0.88594	0.00085423	30684
TG 46:1|TG 14:0_16:0_16:1	0.53785	-0.89473	0.0027951	25536
TG 45:0|TG 14:0_15:0_16:0	0.53522	-0.90179	0.74446	41282
TG 45:1|TG 14:0_15:0_16:1	0.53295	-0.90792	0.00050633	32956
NAE 18:0	0.53042	-0.91479	0.004072	23902
TG 43:0|TG 13:0_14:0_16:0	0.52277	-0.93576	0.00018276	37381
TG 46:2|TG 12:0_16:1_18:1	0.52251	-0.93646	0.00053541	32713
TG 55:0|TG 15:0_16:0_24:0	0.51693	-0.95196	0.53082	42751
NAE 22:4	0.51529	-0.95653	0.0031153	25065
TG 56:0|TG 15:0_16:0_25:0	0.51469	-0.95822	0.14174	48485
TG 38:0|TG 10:0_12:0_16:0	0.51188	-0.96612	0.013406	18727
FA 44:5	0.50994	-0.9716	0.0013884	28575
TG 57:0|TG 16:0_17:0_24:0	0.50655	-0.98122	0.10775	49676
DG 30:6	0.50633	-0.98184	0.067388	51714
TG 54:0|TG 16:0_18:0_20:0	0.5049	-0.98593	0.27347	45631
TG 59:0|TG 16:0_17:0_26:0	0.50339	-0.99024	0.00030835	3511
TG 47:2|TG 16:0_15:1_16:1	0.50194	-0.99441	0.0030421	25168
DG 30:5	0.50142	-0.9959	0.00063579	31967
Cer 46:0;2O|Cer 22:0;2O/24:0	0.4973	-10078	0.00042782	33687
DG 27:5	0.49235	-10222	0.00083464	30785
TG 49:3|TG 15:0_16:1_18:2	0.49097	-10263	0.0073665	21327
TG 46:1|TG 12:0_16:0_18:1	0.48932	-10311	0.33776	44714
TG 44:1|TG 10:0_16:0_18:1	0.48875	-10328	0.0029674	25276
TG 51:0|TG 16:0_17:0_18:0	0.48486	-10444	0.11504	49392
TG 53:1|TG 17:0_18:0_18:1	0.48326	-10491	0.36136	44421
TG 43:1|TG 13:0_14:0_16:1	0.48101	-10559	0.044813	13486
TG 45:2|TG 15:0_14:1_16:1	0.47298	-10801	0.035465	14502
TG 49:0|TG 15:0_16:0_18:0	0.47133	-10852	0.15812	4801
TG 47:0|TG 14:0_16:0_17:0	0.46591	-11019	0.00011306	39467
TG 57:2|TG 21:0_18:1_18:1	0.46579	-11023	0.023729	16247
TG 44:0|TG 13:0_15:0_16:0	0.46143	-11158	0.94538	40244
TG 46:0|TG 14:0_16:0_16:0	0.46045	-11189	0.0087627	60574
TG 44:1|TG 12:0_14:0_18:1	0.45673	-11306	0.0016288	27881
TG 57:1|TG 16:0_25:0_16:1	0.45221	-11449	0.02302	16379
TG 52:0|TG 16:0_18:0_18:0	0.4406	-11825	0.064997	51871
FA 16:0	0.44007	-11842	0.007467	21269
SPB 26:0;2O	0.43597	-11977	0.015173	18189
TG 55:1|TG 15:0_24:0_16:1	0.43329	-12066	0.0058939	22296
TG 56:2|TG 20:0_18:1_18:1	0.4312	-12136	0.00052921	32764
TG 54:1|TG 18:0_18:0_18:1	0.4211	-12478	0.24227	46157
TG 42:0|TG 12:0_14:0_16:0	0.41711	-12615	0.0013861	28582
TG 44:2|TG 12:0_14:1_18:1	0.41219	-12786	0.0043731	23592
TG 60:0|TG 16:0_18:0_26:0	0.40851	-12916	0.51628	42871
NAE 22:5	0.40508	-13037	0.0053912	62683
TG 59:1|TG 16:0_25:0_18:1	0.40439	-13062	0.018829	17252
FA 18:0	0.40101	-13183	0.0087919	20559
TG 59:2|TG 23:0_18:1_18:1	0.39398	-13438	0.013653	18648
DG 26:1	0.39391	-13441	0.36381	44391
NAE 20:2	0.3934	-13459	0.0002318	36349
TG 50:0|TG 16:0_16:0_18:0	0.39341	-13459	0.0014167	28487
DG 31:3	0.38576	-13742	0.024243	56154
TG 54:8|TG 14:0_18:2_22:6	0.3807	-13933	0.016019	57954
TG 48:0|TG 15:0_16:0_17:0	0.37993	-13962	0.003208	24938
TG 42:1|TG 10:0_14:0_18:1	0.36535	-14526	0.0065484	21839
TG 40:0|TG 10:0_14:0_16:0	0.34789	-15233	0.0014662	28338
TG 60:1|TG 18:0_24:0_18:1	0.34209	-15475	0.01053	19776
TG 58:1|TG 18:0_22:0_18:1	0.34132	-15508	0.0011904	29243
SM 33:5;2O	0.33161	-15925	0.00028535	35446
TG 58:3|TG 22:0_18:1_18:2	0.31063	-16867	0.0018189	27402
DG 36:5	0.29232	-17744	0.021478	5668
TG 60:2|TG 24:0_18:1_18:1	0.26081	-19389	0.0077275	2112
DG 34:7	0.00015665	-12.64	0.00010144	79938
DG 35:0|DG 17:0_18:0	0.0001063	-13.2	0.0041987	63769
TG 58:2|TG 22:0_18:1_18:1	0.24233	-20449	0.0076839	21144
DG 30:3	0.2059	-2.28	4.2102e-07	10376
DG 40:2	0.13296	-29109	9.0019e-05	80457
DG 35:5	0.12573	-29916	0.00023947	76207
DG 36:4|DG 18:2_18:2	0.12351	-30172	0.0011449	69412
DG O-33:2|DG O-19:1_14:1	0.11959	-30638	3.2189e-05	84923
PC O-41:8	0.10983	-31867	0.0018631	67298
PC O-35:2	0.10488	-32531	0.00037704	74236
DG 41:2	0.10476	-32548	0.072946	5137
SM 39:1;2O|SM 17:1;2O/22:0	0.099449	-33299	0.00022028	3657
DG 37:0	0.082626	-35973	0.14796	48299
DG 38:6	0.08258	-35981	0.002272	56436
DG 33:0	0.076214	-37138	0.006818	51663
DG 32:3	0.07593	-37192	0.0027006	25685
DG 33:1	0.063655	-39736	0.28413	45465
TG 51:0|TG 16:0_16:0_19:0	0.060926	-40368	0.00020075	76973
CAR 14:1	0.043764	-45141	0.0062438	62046
FA 28:7	0.041991	-45738	0.0035719	24471
PC 38:1	0.02909	-51034	8.4067e-05	80754
FAHFA 44:5|FAHFA 26:4/18:1	0.026691	-52275	0.0084229	60745
SM 38:2;3O	0.01881	-57324	0.012121	19165
DG 35:7	0.017457	-58401	7.4002e-06	91308
FAHFA 36:0|FAHFA 18:0/18:0	0.017371	-58472	0.051359	52894
DG 41:6	0.013974	-61611	5.5635e-06	92547
FAHFA 44:4|FAHFA 26:4/18:0	0.011842	-6.4	0.13655	48647
LPC 16:1/0:0	0.011522	-64394	0.0008536	60687
MG 20:3	0.0061795	-73383	3.9695e-06	94013
SM 39:2;3O	0.0056701	-74624	0.00014346	78433
DG 35:4	0.0053303	-75516	0.00040921	7388
PC O-39:6	0.0052346	-75777	5.6427e-05	82485
DG 33:2	0.0049853	-76481	0.034382	54637
DG 38:5	0.0049698	-76526	0.002632	55797
PC O-38:3	0.0035915	-81212	0.22231	4653
DG 31:2	0.0035248	-81482	0.023256	56335
PC O-38:2	0.002859	-84503	0.00027161	35661
LPC 23:0	0.0024185	-86916	2.2021e-07	10657
DG O-34:1|DG O-19:0_15:1	0.002231	-88081	0.00026321	75797
DG 33:6	0.0022264	-88111	0.0012781	68934
DG 40:9	0.0015229	-93589	2.3849e-05	86225
TG 56:5|TG 16:0_18:1_22:4	15204	0.60444	0.0093054	20313
Cer 41:1;2O|Cer 18:1;2O/23:0	15501	0.63237	0.00016604	37798
LPC 22:6/0:0	15607	0.64217	0.0096694	20146
LPE 18:2	15834	0.66306	0.0031152	25065
LPC 20:3/0:0	15944	0.67302	0.0024571	26096
Cer 42:1;2O|Cer 18:1;2O/24:0	16504	0.72279	0.012515	59026
PC 35:1|PC 17:0_18:1	16524	0.72453	0.25752	45892
LPC 17:0/0:0	16809	0.74924	0.22785	46424
LPC 18:2/0:0	1704	0.7689	0.0030172	25204
LPC 16:0/0:0	17086	0.77279	0.0016134	67923
SM 42:2;2O|SM 18:1;2O/24:1	17114	0.77515	0.40465	43929
Hex2Cer 34:1;2O|Hex2Cer 18:1;2O/16:0	17332	0.79347	0.0026811	25717
PC 33:1	17489	0.80649	0.0025818	65881
PC 34:1|PC 16:0_18:1	17615	0.8168	0.0041296	23841
PC O-38:4	17679	0.82201	0.00012208	39133
SM 36:2;2O|SM 18:2;2O/18:0	17691	0.82305	0.16384	47856
PE 38:6	1777	0.82948	0.0044432	23523
PC 40:5	18207	0.86451	0.062432	52046
SM 36:2;3O	18517	0.88884	0.0033069	24806
SM 38:1;2O|SM 18:1;2O/20:0	18674	0.90104	0.057008	52441
PC O-37:1	18778	0.90906	0.032498	14881
PC 32:1|PC 16:0_16:1	18915	0.91957	0.15401	48124
PE P-36:2|PE P-18:0_18:2	19169	0.93876	0.019758	57043
SM 34:1;2O|SM 18:1;2O/16:0	19222	0.94273	0.0025102	66003
PE P-36:5|PE P-16:0_20:5	19645	0.97415	0.0059139	22281
LPC O-18:1	19659	0.97518	0.021903	16595
PE P-40:7|PE P-18:1_22:6	19803	0.98574	0.00077342	31116
SM 42:3;2O|SM 18:2;2O/24:1	1985	0.98913	0.0021068	66764
SM 38:2;2O	1992	0.99425	0.0012076	69181
PC 38:5|PC 18:1_20:4	19984	0.99886	0.0002113	66751
PC 36:2|PC 18:0_18:2	20171	10123	0.0034328	64644
LPC 20:4/0:0	20177	10127	0.11511	49389
PC 40:4	20229	10165	0.0001239	39069
PC 38:4|PC 18:0_20:4	20369	10264	2.0108e-05	86966
PC O-36:4	20918	10647	0.0075709	61209
PC O-38:5	20931	10656	0.0020123	66963
PC 34:3	20991	10698	0.11089	49551
LPC 20:1/0:0	21329	10928	0.0080706	20931
SM 34:2;2O|SM 18:1;2O/16:1	21516	11054	0.00014879	78274
SM 33:1;2O|SM 17:1;2O/16:0	21699	11176	7.127e-05	71471
SM 36:1;2O|SM 18:1;2O/18:0	21715	11187	0.034276	5465
PC 36:3|PC 16:0_20:3	22025	11392	4.0268e-05	8395
PC 35:2	22074	11424	0.0035899	64449
PE P-34:2|PE P-16:0_18:2	2234	11596	0.041861	53782
PC 34:2|PC 16:0_18:2	22874	11937	0.00068959	71614
TG 58:10|TG 18:2_18:2_22:6	22941	11979	0.00016974	37702
PC 36:4|PC 16:0_20:4	2.3	12016	3.7453e-05	84265
PC 36:5|PC 16:0_20:5	23238	12165	0.0002947	35306
PC 40:7	2326	12178	0.00016143	7792
PC 38:6|PC 16:0_22:6	23368	12245	0.022601	56459
PC 40:6|PC 18:0_22:6	23886	12562	3.6495e-05	84378
PI 36:4	23941	12595	0.0029357	25323
PC 38:3|PC 18:0_20:3	24632	13005	0.63824	4195
SM 41:2;2O|SM 17:1;2O/24:1	25201	13335	0.002181	56613
TG 56:9|TG 16:1_18:2_22:6	26243	13919	0.0049396	23063
PC O-36:5	26989	14324	0.0051757	6286
PC 38:2	27056	14359	0.00044515	33515
SM 34:0;2O	27461	14574	0.40793	43894
TG 60:11|TG 18:1_20:4_22:6	27828	14765	0.00013205	38793
SM 35:1;2O|SM 17:1;2O/18:0	27987	14848	0.0053199	62741
PC 36:3|PC 18:1_18:2	29128	15424	3.0012e-06	95227
PC 30:0	29566	15639	0.23318	46323
PC O-36:3	29836	15771	0.069519	51579
PC 32:2	3013	15912	0.010194	59917
PI 34:2|PI 16:0_18:2	30493	16085	0.045161	13452
LPC O-16:1	31127	16382	0.0038596	64135
PC 33:2	31139	16387	0.037795	54226
PC O-38:6	34512	17871	0.0022181	6654
PC O-40:7	35099	18114	0.00076145	71184
PC 37:4	3535	18217	0.61951	4208
PC 34:4	39292	19742	0.00075145	71241
SM 40:6;3O	40572	20205	0.00033773	74714
PI 36:2	41779	20628	0.0012559	69011
SM 40:2;2O|SM 18:2;2O/22:0	46313	22114	0.019406	57121
PI 38:3	46806	22267	0.097646	50103
PC O-34:2	47216	22393	0.0008737	30586
PC O-42:5	52625	23957	6.502e-05	7187
HexCer 42:2;2O|HexCer 18:1;2O/24:1	5353	24204	0.00019797	77034
LPE 22:6	65257	27061	0.0056972	62443
PC O-38:8	10299	33645	0.00012195	79138
LPC 14:0/0:0	11343	35038	0.10975	49596
PI 40:6	29118	48638	0.00034101	34672
LPC 18:3/0:0	43056	54281	0.15738	4803
LPC 20:5/0:0	68081	60892	0.0015179	68188
